# Supplementary material for: Rare event detection by progressive clustering undersampling
Source: PLoS One. 2026 Jan 30;21(1):e0340758. doi: 10.1371/journal.pone.0340758 (PMC12858060; doi:10.1371/journal.pone.0340758)
Supplement: S1 Table — Each resampling method was tested with different resampling parameters. Provided are the respective resampling parameters (other than the standard settings), resampling outputs and associated evaluation scores. As an example, Nearmiss-1 was tested with three alternative parameters which reduced the majority class from 20,635 to 722. Training on these resampled instances produced the corresponding evaluation scores on the test dataset. (xlsx) [file pone.0340758.s002.xlsx]

## Sheet: S1_Table
Method	Parameters	From	To	Precision	F1-score
NearMiss1	default(n_neighbors=3)	20635	722	0.1412	0.2213
	n_neighbors=4	20635	722	0.1397	0.2162
	n_neighbors=2	20635	722	0.1364	0.2163
	n_neighbors=5	20635	722	0.1449	0.2224
NearMiss2	default(n_neighbors=3)	20635	722	0.1589	0.2368
	n_neighbors=2	20635	722	0.1538	0.2311
	n_neighbors=4	20635	722	0.1657	0.2443
	n_neighbors=5	20635	722	0.1654	0.244
Centroids	default voting='hard'	20635	722	0.4942	0.6368
Centroids	voting='soft'	20635	722	0.4942	0.6368
ENN	default(n_neighbors=3)	20635	20559	0.6799	0.5736
	n_neighbors=2	20635	20580	0.68	0.5701
	n_neighbors=4	20635	20545	0.6799	0.5736
	n_neighbors=10	20635	20467	0.6803	0.5926
	n_neighbors=50	20635	20137	0.6158	0.6043
	n_neighbors=100	20635	19935	0.586	0.6096
NNC	default(n_neighbors=3)	20635	20584	0.685	0.5719
	n_neighbors=5	20635	20565	0.6873	0.5762
	n_neighbors=4	20635	20579	0.6838	0.5697
	n_neighbors=10	20635	20538	0.6787	0.5714
	n_neighbors=50	20635	20242	0.6415	0.5837
	n_neighbors=100	20635	20027	0.5778	0.5763
ADASYN	default(n_neighbors=5)	722	20635	0.6804	0.5893
	n_neighbors=4	722	20635	0.6818	0.5847
	n_neighbors=3	722	20635	0.6809	0.5792
	n_neighbors=6	722	20635	0.6655	0.582
SMOTE	default(k_neighbors=5)	722	20635	0.6721	0.6009
	k_neighbors=3	722	20635	0.6721	0.6009
	k_neighbors=4	722	20635	0.6765	0.6026
	k_neighbors=6	722	20635	0.6677	0.5991
